# Supplementary material for: Ab Initio Study of Graphene/hBN Van der Waals Heterostructures: Effect of Electric Field, Twist Angles and p-n Doping on the Electronic Properties
Source: Nanomaterials (Basel). 2022 Jun 20;12(12):2118. doi: 10.3390/nano12122118 (PMC9228424; doi:10.3390/nano12122118)
Supplement: Supplementary file 1 [file nanomaterials-12-02118-s001.zip]

Archive with 1 entries (1 files):
- nanomaterials-1752195-supplementary.pdf
